# Supplementary material for: The GLYT1 inhibitor bitopertin mitigates erythroid PPIX production and liver disease in erythroid protoporphyria
Source: J Clin Invest. 2025 Jul 15;135(18):e181875. doi: 10.1172/JCI181875 (PMC12435834; doi:10.1172/JCI181875)
Supplement: Supporting data values [file jci-135-181875-s047.xlsx]

## Sheet: Fig. 1D
K562 control	K562-EPP mutant cell line
0.23	425
0	408
0	384

## Sheet: Fig. 2A
bitopertin nMol/L	5-ALA(pmol/1x10^6 cells)	5-ALA(pmol/1x10^6 cells)	5-ALA(pmol/1x10^6 cells)
0.01	480.4	474.8	410.7
0.15	326	318.8
0.46	364.3	391
1.37	318	333.7
4.12	234.5	263.3
12.35	156.3	193.5
37.04	134.8	138.9
111.11	107.9	111
333.33	108.6	98
1000	101.1	104.8

## Sheet: Fig. 2B
bitopertin nMol/L	PPIX (pmol/1x10^6 cells)	PPIX (pmol/1x10^6 cells)	PPIX (pmol/1x10^6 cells)
0.01	425	408	384
0.15	324	369
0.46	332	378
1.37	352	362
4.12	292	332
12.35	260	279
37.04	266	248
111.11	252	264
333.33	256	260
1000	233	252

## Sheet: Fig. 2C
bitopertin nMol/L	Heme(pmol/1x10^6 cells)	Heme(pmol/1x10^6 cells)	Heme(pmol/1x10^6 cells)
0.01	30.6	28	27.4
0.15	25.7	26.4
0.46	28.6	27.4
1.37	28	29.8
4.12	26.5	25.4
12.35	23.9	24.4
37.04	24.1	25.4
111.11	24.6	22
333.33	29.6	26
1000	23.5	25.5

## Sheet: Fig. 2D`
shCTRL	shFECH
50	481
48.2	456
46.5	488

## Sheet: Fig. 2E
Bitopertin nMol/L	PPIX relative MFI	PPIX relative MFI	PPIX relative MFI
0.47	0.936842	0.787368	0.602105
1.37	0.945263	0.768421	0.452632
4.12	0.671579	0.717895	0.532632
12.35	0.858947	0.875789	0.526316
37.04	0.391579	0.385263	0.250526
111.11	0.246316	0.307368	0.198947
333.33	0.227368	0.231579	0.192632
1000	0.221053	0.248421	0.183158

## Sheet: Fig. 3A
Day	EPP002 DMSO (MFI, relative PPIX)	EPP002 DMSO 50nM Bito (MFI, relative PPIX)	EPP002 DMSO 10nM Bito (MFI, relative PPIX)
1	25	25	25
4	26	28	27
6	37	44	39
8	61	58	53
10	154	69	86
12	281	68	94
14	472	100	128
16	1138	267	300

## Sheet: Fig. 3B
Day	EPP003 DMSO (MFI, relative PPIX)	EPP003 DMSO -> 10nM Bito (MFI, relative PPIX)	EPP003 10nM Bito (MFI, relative PPIX)
8	67	67	67
10	70	70	60
12	52	52	45
14	84	84	59
16	287	287	97
18	1061	636	263
20	1876	1004	573

## Sheet: Fig. 3C
Day	EPP004 DMSO (MFI, relative PPIX)	EPP004 DMSO -> 10nM Bito (MFI, relative PPIX)	EPP004 10nM Bito (MFI, relative PPIX)	EPP004 50nM bito (MFI, relative PPIX)
8	52
10	58		51	43
12	64		56	49
14	127		86	62
16	267	242	78	78
18	702	424	253	161
20	1384	601	457	293

## Sheet: Fig. 4B
	Average Free plasma conc. (nM)	Glycine uptake inibition%			Mouse glycine uptake inhibition measured on day 3										Bitopertin free plasma concentration (nM)
Vehicle	0	0			1h-Dose Titration	CPM				Residual %	Inhibition%				Time	0.3mpk		1mpk		3mpk		10mpk		30mpk
0.3mpk	2.25	35.4				Sample 1	Sample 2	AVE	SD						(h)	Mouse 1	Mouse 2	Mouse 1	Mouse 2	Mouse 1	Mouse 2	Mouse 1	Mouse 2	Mouse 1	Mouse 2
1mpk	2.54	37			Vehicle	16627	18181.5	17404.3	1162.6	1	0				1	2.69878	2.82707	7.74475	6.55691	21.9514	25.6575	69.8453	80.2983	196.707	199.558
3mpk	8.7	47.76			0.3 mpk 1459	8485.5	8593.3	8539.4	602.5	0.49	0.51				4	0.764972	0.978785	3.04564	2.57525	11.7359	11.5459	35.0652	19.8133	81.2486	78.3978
10mpk	23.2	51.7			1 mpk 1459	8385.3	9479.8	8932.5	750.7	0.51	0.49				8	0.760221	0.907514	2.05735	0.978785	3.78685	2.0811	4.98895	10.8807	51.7901	20.3834
30mpk	68.4	53.47			3 mpk 1459	8812	7481.5	8146.8	835.2	0.47	0.53				12	0.0484641	0.043	0.197182	0.075547	0.166773	0.219514	0.593923	0.075547	0.783978	0.285083
					10 mpk 1459	7487.5	7426.8	7457.1	410.9	0.43	0.57				16	ND	ND	ND	ND	0.219039	0.027463	0.0917017	0.0598674	0.0684199	0.0955028
					30 mpk 1459	6861.5	6739.3	6800.4	473.5	0.39	0.61				24	ND	ND	ND	ND	0.0289359	1.02155	ND	ND	ND	0.0248497
					4h-Dose Titration	CPM				Residual %	Inhibition%
						Sample 1	Sample 2	AVE	SD
					Vehicle	16052	13989.8	15020.9	1427.5	1	0				PK parameters	Unit	0.3mpk	1mpk	3mpk	10mpk	30mpk
					0.3 mpk 1459	9617.3	8286	8951.6	854.5	0.6	0.4				T1/2	h	1.88005	1.83394	4.17171	1.33118	2.88255
					1 mpk 1459	8566.8	8926.3	8746.5	351.1	0.58	0.42				Tmax	h	1	1	1	1	1
					3 mpk 1459	7555.5	6753.8	7154.6	566.1	0.48	0.52				Cmax	umol/L	0.107	0.277	0.923	2.91	7.68
					10 mpk 1459	6663.3	6326.3	6494.8	220	0.43	0.57				AUClast	h*umol/L	0.46504	1.1813	4.02074	10.8199	31.8807
					30 mpk 1459	6358.5	7126.8	6742.6	520.7	0.45	0.55				AUCInf	h*umol/L	0.469841	1.19532	4.14352	10.788	31.8847
					8h-Dose Titration	CPM				Residual %	Inhibition%				AUC0-12h	h*umol/L	0.46504	1.1813	3.89548	10.8255	31.8164
						Sample 1	Sample 2	AVE	SD						Free plasma AUC0-12h	h*nM	27	30.5	104	278	821
					Vehicle	15211.8	14847	15029.4	15211.8	1	0				Average Free plasma (0-12h)	nM	2.25	2.54167	8.66667	23.1667	68.4167
					0.3 mpk 1459	9386.8	10719.3	10053	9386.8	0.67	0.33
					1 mpk 1459	8261.8	8402.3	8332	8261.8	0.55	0.45
					3 mpk 1459	7326.3	9040.3	8183.3	7326.3	0.54	0.46
					10 mpk 1459	6670	5558.3	6114.1	6670	0.41	0.59
					30 mpk 1459	6671.5	6389.8	6530.6	6671.5	0.43	0.57
					12h-Dose Titration	CPM				Residual %	Inhibition%
						Sample 1	Sample 2	AVE	SD
					Vehicle	13752	12513	13132.5	751.9	1	0
					0.3 mpk 1459	9240.5	12559.8	10900.1	1992.8	0.83	0.17
					1 mpk 1459	9743.8	10500.8	10122.3	559.2	0.77	0.23
					3 mpk 1459	9038	6527	7782.5	1462.4	0.59	0.41
					10 mpk 1459	7161.5	7350.8	7256.1	450.9	0.55	0.45
					30 mpk 1459	7221	6230.3	6725.6	605	0.51	0.49
					12h average free plasma bitopertin concentration and glycine uptake inhibition in wild type mice
					Bitopertin dose	Average free plasma bitopertin concentration (nM)	Average glycine uptake inhibition (%)
					0.3mpk	2.25	35.4
					1mpk	2.54	37
					3mpk	8.7	47.76
					10mpk	23.2	51.7
					30mpk	68.4	53.47

[truncated: 97 more sheets: Fig. 4C, Fig. 5B, Fig. 5C, Fig. 5D, Fig. 5E, Fig. 5F, Fig. 5G, Fig. 6B, Fig. 6C, Fig. 6D, Fig. 6E, Fig. 6F, Fig. 6G, Fig. 6H, Fig. 7B, Fig. 7C, Fig. 7D, Fig. 7F, Fig. 7G, Fig. 8A …]
